# Supplementary material for: Effects of Exogenous Inoculation on Microbial Community Dynamics and Maturation Process in Cattle Manure Composting
Source: Microorganisms. 2026 Mar 11;14(3):629. doi: 10.3390/microorganisms14030629 (PMC13028774; doi:10.3390/microorganisms14030629)
Supplement: Supplementary file 1 [file microorganisms-14-00629-s001.zip]

Archive with 12 entries (12 files):
- Table S6_Fungal ITS alpha-diversity indices.xlsx
- __MACOSX/._Table S6_Fungal ITS alpha-diversity indices.xlsx
- Table S1_16S rRNA sequencing CCS reads statistics per sample.xlsx
- __MACOSX/._Table S1_16S rRNA sequencing CCS reads statistics per sample.xlsx
- Table S2_16S rRNA sample-level taxonomic (KingdomΓÇôSpecies) OTU counts.xlsx
- __MACOSX/._Table S2_16S rRNA sample-level taxonomic (KingdomΓÇôSpecies) OTU counts.xlsx
- Table S3_16S rRNA alpha-diversity indices.xlsx
- __MACOSX/._Table S3_16S rRNA alpha-diversity indices.xlsx
- Table S4_Fungal ITS sequencing CCS reads statistics per sample.xlsx
- __MACOSX/._Table S4_Fungal ITS sequencing CCS reads statistics per sample.xlsx
- Table S5_Fungal ITS sample-level taxonomic (KingdomΓÇôSpecies) OTU counts.xlsx
- __MACOSX/._Table S5_Fungal ITS sample-level taxonomic (KingdomΓÇôSpecies) OTU counts.xlsx
