# Supplementary material for: Effects of Exogenous Inoculation on Microbial Community Dynamics and Maturation Process in Cattle Manure Composting
Source: Microorganisms. 2026 Mar 11;14(3):629. doi: 10.3390/microorganisms14030629 (PMC13028774; doi:10.3390/microorganisms14030629)
Supplement: Supplementary file 1 [file microorganisms-14-00629-s001.zip › Table S6_Fungal ITS alpha-diversity indices.xlsx]

## Sheet: 6.classfy_distribution_副本
Sample	Kindom	Phylum	Class	Order	Family	Genus	Species
CK_day7	1	7	15	27	41	59	68
MC1_day7	1	6	10	17	22	31	36
BS1_day7	1	5	7	13	16	27	28
CK_day21	1	6	13	23	42	62	76
MC1_day21	1	7	13	22	35	55	63
BS1_day21	1	6	12	21	34	47	55
CK_day49	1	5	12	23	35	52	62
MC1_day49	1	6	11	21	31	49	62
BS1_day49	1	6	14	21	37	55	62
