# Supplementary material for: Effects of Exogenous Inoculation on Microbial Community Dynamics and Maturation Process in Cattle Manure Composting
Source: Microorganisms. 2026 Mar 11;14(3):629. doi: 10.3390/microorganisms14030629 (PMC13028774; doi:10.3390/microorganisms14030629)
Supplement: Supplementary file 1 [file microorganisms-14-00629-s001.zip › Table S1_16S rRNA sequencing CCS reads statistics per sample.xlsx]

## Sheet: 1.Raw CCS
Sample ID	Raw CCS	Clean CCS	Effective CCS	AvgLen(bp)	Effective(%)
CK_day7	7477	7150	7017	1458	93.85
MC1_day7	7446	7011	6864	1455	92.18
BS1_day7	6470	6041	5925	1454	91.58
CK_day21	7494	7127	7119	1461	95
MC1_day21	5988	5549	5421	1460	90.53
BS1_day21	3951	3801	3789	1452	95.9
CK_day49	6122	5760	5748	1446	93.89
MC1_day49	7479	7148	7140	1449	95.47
BS1_day49	6158	5727	5676	1450	92.17
