# Supplementary material for: Effects of Exogenous Inoculation on Microbial Community Dynamics and Maturation Process in Cattle Manure Composting
Source: Microorganisms. 2026 Mar 11;14(3):629. doi: 10.3390/microorganisms14030629 (PMC13028774; doi:10.3390/microorganisms14030629)
Supplement: Supplementary file 1 [file microorganisms-14-00629-s001.zip › Table S2_16S rRNA sample-level taxonomic (KingdomΓÇôSpecies) OTU counts.xlsx]

## Sheet: classfy_distribution_副本
Sample	Kindom	Phylum	Class	Order	Family	Genus	Species
CK_day7	1	18	25	54	93	171	212
MC1_day7	1	25	39	82	140	239	290
BS1_day7	1	21	30	64	100	183	224
CK_day21	1	20	39	88	151	228	270
MC1_day21	1	22	35	78	136	212	248
BS1_day21	1	22	37	85	148	228	267
CK_day49	1	16	35	88	139	175	181
MC1_day49	1	22	40	94	162	219	233
BS1_day49	1	26	44	91	137	198	213
