# Supplementary material for: Effects of Exogenous Inoculation on Microbial Community Dynamics and Maturation Process in Cattle Manure Composting
Source: Microorganisms. 2026 Mar 11;14(3):629. doi: 10.3390/microorganisms14030629 (PMC13028774; doi:10.3390/microorganisms14030629)
Supplement: Supplementary file 1 [file microorganisms-14-00629-s001.zip › Table S3_16S rRNA alpha-diversity indices.xlsx]

## Sheet: 3.alpha diversity
Sample ID	Feature	ACE	Chao1	Simpson	Shannon	PD_whole_tree	Coverage
CK_day7	314	412.758	403.034	0.7211	3.8672	25.8163	0.9846
MC1_day7	448	571.816	583.015	0.975	6.7051	36.9079	0.978
BS1_day7	354	414.923	407.559	0.9513	6.2851	29.3329	0.9838
CK_day21	428	589.688	583.522	0.9198	5.8314	34.1367	0.9779
MC1_day21	379	652.325	547.787	0.9651	6.2306	32.0385	0.9694
BS1_day21	408	545.633	531.764	0.9816	7.0358	32.9338	0.9629
CK_day49	259	389.037	378.386	0.8381	4.317	26.0291	0.9796
MC1_day49	339	440.623	454.116	0.9473	5.8371	32.4239	0.9848
BS1_day49	324	470.211	451.015	0.6284	3.5848	32.8633	0.9748
