# Supplementary material for: Effects of Exogenous Inoculation on Microbial Community Dynamics and Maturation Process in Cattle Manure Composting
Source: Microorganisms. 2026 Mar 11;14(3):629. doi: 10.3390/microorganisms14030629 (PMC13028774; doi:10.3390/microorganisms14030629)
Supplement: Supplementary file 1 [file microorganisms-14-00629-s001.zip › Table S4_Fungal ITS sequencing CCS reads statistics per sample.xlsx]

## Sheet: 4.llSample_GC_Q.stat_副本
Sample ID	Raw CCS	Clean CCS	Effective CCS	AvgLen(bp)	Effective(%)
CK_day7	7516	7516	7375	580	98.12
MC1_day7	7506	7506	7432	583	99.01
BS1_day7	7694	7694	7630	579	99.17
CK_day21	7666	7666	7541	599	98.37
MC1_day21	7457	7457	7299	600	97.88
BS1_day21	7509	7509	7433	595	98.99
CK_day49	7555	7555	7462	590	98.77
MC1_day49	7427	7427	7251	566	97.63
BS1_day49	7505	7505	7187	567	95.76
