# Supplementary material for: Effects of Exogenous Inoculation on Microbial Community Dynamics and Maturation Process in Cattle Manure Composting
Source: Microorganisms. 2026 Mar 11;14(3):629. doi: 10.3390/microorganisms14030629 (PMC13028774; doi:10.3390/microorganisms14030629)
Supplement: Supplementary file 1 [file microorganisms-14-00629-s001.zip › Table S5_Fungal ITS sample-level taxonomic (KingdomΓÇôSpecies) OTU counts.xlsx]

## Sheet: 5alpha_diversity_副本
Sample ID	Feature	ACE	Chao1	Simpson	Shannon	PD_whole_tree	Coverage
CK_day7	115	120.281	120	0.9082	4.5045	24.2082	0.9985
MC1_day7	77	102.643	91.0556	0.6946	2.4828	16.5779	0.9968
BS1_day7	53	56.2093	55.5	0.7757	2.7254	13.6761	0.9992
CK_day21	132	142.295	139.286	0.9011	4.3583	25.6327	0.9972
MC1_day21	118	119.823	120.5	0.9288	4.9529	25.9997	0.9993
BS1_day21	114	142.511	135	0.8564	3.8983	22.7043	0.9958
CK_day49	116	136.116	138.556	0.8839	3.9784	22.0653	0.9954
MC1_day49	124	129.417	130	0.9229	4.7767	25.9959	0.9981
BS1_day49	126	148.915	143.652	0.8586	4.0272	26.5222	0.9953
